# Supplementary material for: A Comparative Study of 5S rDNA Non-Transcribed Spacers in Elaeagnaceae Species
Source: Plants (Basel). 2020 Dec 23;10(1):4. doi: 10.3390/plants10010004 (PMC7822202; doi:10.3390/plants10010004)
Supplement: Supplementary file 1 [file plants-10-00004-s001.zip]

Archive with 9 entries (9 files):
- Table S7.pdf
- Table S8.pdf
- Table S9.pdf
- Table S1.pdf
- Table S2.xlsx
- Table S3.pdf
- Table S4.pdf
- Table S5.xlsx
- Table S6.pdf
