# Supplementary material for: A Comparative Study of 5S rDNA Non-Transcribed Spacers in Elaeagnaceae Species
Source: Plants (Basel). 2020 Dec 23;10(1):4. doi: 10.3390/plants10010004 (PMC7822202; doi:10.3390/plants10010004)
Supplement: Supplementary file 1 [file plants-10-00004-s001.zip › Table S2.xlsx]

## Sheet: Лист1
Table S2. Comparisons of the average values of intraspecific NTS identity by t-tests
	Elaeagnus angustifolia	Elaeagnus commutata	Elaeagnus multiflora	Elaeagnus pungens	Elaeagnus umbellata 'Fortunella'	Elaeagnus umbellata 'Brilliant Rose'	Elaeagnus umbellata 'B'	Shepherdia argentea
	96,07±047%	96,30±0,59%	95,70±0,59%	95,00±0,71%	96,10±0,48%	95,48±0,23%	95,78±0,17%	88,50±2,28%
Elaeagnus angustifolia
Elaeagnus commutata
Elaeagnus multiflora
Elaeagnus pungens
Elaeagnus umbellata 'Fortunella'
Elaeagnus umbellata 'Brilliant Rose'
Elaeagnus umbellata 'B'
Shepherdia argentea
		- the differences between the avarage values were insignificant
		- the differences between the avarage values were significant
The empirical values of t-criteria
	Elaeagnus angustifolia	Elaeagnus commutata	Elaeagnus multiflora	Elaeagnus pungens	Elaeagnus umbellata Fortunella	Elaeagnus umbellata Brilliant Rose	Elaeagnus umbellata B	Shepherdia argentea
	96,07±047%	96,30±0,59%	95,70±0,59%	95,00±0,71%	96,10±0,48%	95,48±0,23%	95,78±0,17%	88,50±2,28%
Elaeagnus angustifolia		0.3	0.5	1	0.1	1.3	0.6	4.1
Elaeagnus commutata			0.8	1.2	0.3	1.6	0.8	3.5
Elaeagnus multiflora				0.6	0.6	0.4	0.1	3.2
Elaeagnus pungens					1.2	1.4	0.7	1.6
Elaeagnus umbellata Fortunella						1.4	0.5	3.4
Elaeagnus umbellata Brilliant Rose							0.7	4.6
Elaeagnus umbellata B								8.6
Shepherdia argentea
The critical values of t-criteria
	Elaeagnus angustifolia	Elaeagnus commutata	Elaeagnus multiflora	Elaeagnus pungens	Elaeagnus umbellata Fortunella	Elaeagnus umbellata Brilliant Rose	Elaeagnus umbellata B	Shepherdia argentea
	96,07±047%	96,30±0,59%	95,70±0,59%	95,00±0,71%	96,10±0,48%	95,48±0,23%	95,78±0,17%	88,50±2,28%
Elaeagnus angustifolia		2.07	2.07	2.12	2.07	2.03	1.97	2.07
Elaeagnus commutata			2.1	2.2	2.1	2.05	1.97	2.1
Elaeagnus multiflora				2.2	2.1	2.05	1.97	2.1
Elaeagnus pungens					2.2	2.05	1.97	2.2
Elaeagnus umbellata Fortunella						2.05	1.97	2.1
Elaeagnus umbellata Brilliant Rose							1.97	2.05
Elaeagnus umbellata B								1.97
Shepherdia argentea
