# Supplementary material for: A Comparative Study of 5S rDNA Non-Transcribed Spacers in Elaeagnaceae Species
Source: Plants (Basel). 2020 Dec 23;10(1):4. doi: 10.3390/plants10010004 (PMC7822202; doi:10.3390/plants10010004)
Supplement: Supplementary file 1 [file plants-10-00004-s001.zip › Table S5.xlsx]

## Sheet: Лист1
Table S5. The values of NTS identity at the intraspecific (or intravarietal, green), interspecific (yellow), intervarietal (light yellow) and intergeneric (with Shepherdia argentea - red, with Shepherdia canadensis - pink) levels.
Code	Eang34	Eang38	Eang39	Eang41	Eang42	Eang43	Ecom45	Ecom47	Ecom48	Ecom49	Ecom50	Emult51	Emult53	Emult54	Emult57	Emult61	Epung64	Epung65	Epung72	EumbSS75	EumbF79	EumbF82	EumbF84	EumbF85	EumbF86	EumbBR88	EumbBR89	EumbBR91	EumbBR92	EumbBR98	EumbBR100	EumbBR101	EumbB104	EumbB109	EumbB110	EumbB111	EumbB112	EumbB113	EumbB115	EumbB116	EumbB117	EumbB118	EumbB119	EumbB120	EumbB121	EumbB124	EumbB125	EumbB126	Sharg5
Eang34	1	0.95	0.98	0.96	0.97	0.99	0.61	0.61	0.62	0.62	0.64	0.58	0.59	0.58	0.57	0.61	0.59	0.59	0.6	0.55	0.58	0.58	0.58	0.58	0.58	0.58	0.58	0.57	0.58	0.57	0.58	0.57	0.57	0.57	0.57	0.57	0.58	0.57	0.57	0.57	0.57	0.57	0.57	0.57	0.58	0.58	0.58	0.57	0.3
Eang38		1	0.95	0.93	0.97	0.96	0.61	0.61	0.59	0.59	0.61	0.55	0.57	0.55	0.55	0.57	0.57	0.58	0.58	0.55	0.56	0.56	0.56	0.57	0.56	0.56	0.56	0.55	0.55	0.55	0.56	0.55	0.55	0.55	0.56	0.55	0.55	0.55	0.55	0.55	0.55	0.55	0.55	0.55	0.55	0.56	0.55	0.56	0.3
Eang39			1	0.94	0.96	0.98	0.6	0.6	0.62	0.62	0.63	0.57	0.59	0.57	0.57	0.59	0.58	0.58	0.59	0.55	0.57	0.57	0.57	0.58	0.58	0.58	0.58	0.57	0.58	0.57	0.58	0.57	0.56	0.56	0.57	0.56	0.57	0.56	0.56	0.56	0.56	0.56	0.56	0.56	0.57	0.58	0.58	0.57	0.29
Eang41				1	0.94	0.95	0.6	0.6	0.61	0.61	0.63	0.57	0.58	0.57	0.56	0.57	0.59	0.59	0.6	0.56	0.57	0.57	0.57	0.58	0.57	0.59	0.58	0.57	0.58	0.57	0.59	0.57	0.54	0.55	0.55	0.55	0.55	0.54	0.55	0.54	0.55	0.55	0.55	0.55	0.55	0.56	0.55	0.55	0.29
Eang42					1	0.98	0.59	0.59	0.59	0.59	0.61	0.55	0.57	0.55	0.55	0.56	0.58	0.59	0.6	0.55	0.55	0.55	0.55	0.56	0.55	0.56	0.56	0.55	0.55	0.55	0.56	0.55	0.55	0.56	0.55	0.55	0.55	0.55	0.55	0.55	0.55	0.55	0.55	0.55	0.55	0.56	0.55	0.56	0.29
Eang43						1	0.6	0.6	0.61	0.61	0.63	0.57	0.59	0.57	0.56	0.58	0.58	0.58	0.59	0.55	0.57	0.57	0.57	0.58	0.57	0.58	0.57	0.56	0.58	0.56	0.58	0.56	0.54	0.54	0.54	0.55	0.55	0.54	0.55	0.54	0.55	0.54	0.54	0.54	0.55	0.55	0.55	0.54	0.3
Ecom45							1	0.99	0.96	0.96	0.95	0.61	0.61	0.61	0.62	0.6	0.6	0.6	0.61	0.62	0.62	0.63	0.63	0.63	0.63	0.61	0.62	0.62	0.62	0.61	0.62	0.62	0.61	0.61	0.62	0.61	0.62	0.61	0.61	0.62	0.61	0.61	0.61	0.61	0.62	0.62	0.6	0.62	0.3
Ecom47								1	0.95	0.95	0.95	0.61	0.61	0.61	0.62	0.6	0.6	0.6	0.61	0.62	0.62	0.63	0.63	0.63	0.63	0.61	0.62	0.62	0.62	0.61	0.62	0.62	0.61	0.61	0.62	0.61	0.62	0.61	0.61	0.62	0.61	0.61	0.61	0.61	0.62	0.62	0.6	0.62	0.3
Ecom48									1	1	0.96	0.6	0.6	0.6	0.61	0.6	0.62	0.61	0.61	0.61	0.61	0.61	0.61	0.63	0.61	0.6	0.61	0.61	0.61	0.61	0.61	0.61	0.61	0.6	0.61	0.61	0.61	0.61	0.61	0.61	0.61	0.6	0.6	0.6	0.61	0.61	0.61	0.61	0.31
Ecom49										1	0.96	0.6	0.6	0.6	0.61	0.6	0.62	0.61	0.61	0.61	0.61	0.61	0.61	0.63	0.61	0.6	0.61	0.61	0.61	0.61	0.61	0.61	0.61	0.6	0.61	0.61	0.61	0.61	0.61	0.61	0.61	0.6	0.6	0.6	0.61	0.61	0.61	0.61	0.31
Ecom50											1	0.6	0.6	0.6	0.62	0.6	0.62	0.61	0.61	0.62	0.62	0.62	0.62	0.63	0.62	0.6	0.62	0.61	0.62	0.61	0.61	0.61	0.62	0.61	0.62	0.61	0.62	0.62	0.61	0.62	0.61	0.61	0.61	0.61	0.62	0.62	0.61	0.62	0.3
Emult51												1	0.94	1	0.96	0.96	0.84	0.84	0.85	0.97	0.95	0.97	0.97	0.94	0.95	0.96	0.95	0.96	0.96	0.95	0.97	0.95	0.93	0.96	0.97	0.95	0.97	0.96	0.95	0.96	0.95	0.96	0.96	0.96	0.97	0.97	0.95	0.97	0.31
Emult53													1	0.95	0.95	0.95	0.85	0.84	0.85	0.96	0.94	0.95	0.95	0.93	0.94	0.95	0.93	0.96	0.94	0.92	0.95	0.94	0.94	0.94	0.95	0.95	0.95	0.95	0.95	0.94	0.95	0.94	0.94	0.94	0.95	0.95	0.93	0.95	0.31
Emult54														1	1	0.96	0.84	0.84	0.85	0.97	0.95	0.97	0.97	0.94	0.95	0.96	0.95	0.96	0.96	0.95	0.97	0.95	0.93	0.96	0.97	0.95	0.97	0.96	0.95	0.96	0.95	0.96	0.96	0.96	0.97	0.97	0.95	0.97	0.31
Emult57															1	0.96	0.85	0.85	0.86	0.99	0.97	0.97	0.97	0.97	0.97	0.97	0.96	0.98	0.97	0.95	0.97	0.97	0.94	0.96	0.97	0.95	0.96	0.97	0.95	0.96	0.95	0.96	0.96	0.96	0.96	0.98	0.96	0.97	0.3
Emult61																1	0.85	0.85	0.86	0.97	0.95	0.96	0.96	0.95	0.95	0.96	0.95	0.96	0.96	0.94	0.96	0.95	0.93	0.95	0.97	0.95	0.96	0.96	0.95	0.95	0.95	0.95	0.95	0.95	0.96	0.97	0.94	0.97	0.31
Epung64																	1	0.94	0.95	0.86	0.84	0.84	0.84	0.84	0.84	0.85	0.85	0.85	0.85	0.84	0.86	0.84	0.83	0.84	0.85	0.85	0.85	0.86	0.85	0.84	0.85	0.84	0.84	0.84	0.85	0.85	0.84	0.85	0.35
Epung65																		1	0.96	0.86	0.84	0.84	0.84	0.84	0.84	0.85	0.85	0.85	0.85	0.83	0.86	0.84	0.84	0.84	0.85	0.84	0.85	0.86	0.84	0.84	0.84	0.84	0.84	0.84	0.85	0.85	0.83	0.85	0.35
Epung72																			1	0.86	0.84	0.84	0.84	0.84	0.84	0.85	0.85	0.86	0.86	0.84	0.86	0.85	0.84	0.84	0.86	0.85	0.85	0.86	0.85	0.84	0.85	0.84	0.84	0.84	0.85	0.86	0.84	0.86	0.34
EumbSS75																				1	0.98	0.97	0.97	0.97	0.98	0.98	0.97	0.97	0.98	0.96	0.98	0.98	0.95	0.97	0.98	0.96	0.97	0.98	0.96	0.97	0.96	0.97	0.97	0.97	0.97	0.99	0.96	0.98	0.35
EumbF79																					1	0.95	0.95	0.95	0.96	0.96	0.95	0.95	0.96	0.94	0.96	0.96	0.93	0.95	0.96	0.94	0.95	0.96	0.94	0.95	0.94	0.95	0.95	0.95	0.95	0.97	0.94	0.96	0.35
EumbF82																						1	1	0.96	0.96	0.96	0.95	0.97	0.96	0.94	0.97	0.95	0.94	0.96	0.97	0.95	0.97	0.96	0.95	0.95	0.95	0.96	0.96	0.96	0.97	0.97	0.97	0.97	0.35
EumbF84																							1	0.96	0.96	0.96	0.95	0.97	0.96	0.94	0.97	0.95	0.94	0.96	0.97	0.95	0.97	0.96	0.95	0.95	0.95	0.96	0.96	0.96	0.96	0.97	0.97	0.97	0.35
EumbF85																								1	0.96	0.95	0.95	0.96	0.96	0.94	0.96	0.95	0.93	0.94	0.96	0.94	0.95	0.96	0.94	0.94	0.94	0.94	0.94	0.94	0.95	0.97	0.94	0.96	0.35
EumbF86																									1	0.96	0.95	0.95	0.96	0.94	0.96	0.96	0.93	0.95	0.96	0.94	0.95	0.96	0.94	0.95	0.94	0.95	0.95	0.95	0.97	0.95	0.96	0.96	0.36
EumbBR88																										1	0.95	0.96	0.96	0.94	0.97	0.96	0.95	0.97	0.97	0.95	0.96	0.97	0.95	0.96	0.95	0.97	0.97	0.97	0.96	0.98	0.96	0.97	0.32
EumbBR89																											1	0.95	0.97	0.94	0.96	0.96	0.92	0.94	0.96	0.94	0.95	0.95	0.94	0.94	0.94	0.94	0.94	0.94	0.95	0.97	0.93	0.96	0.33
EumbBR91																												1	0.96	0.94	0.96	0.95	0.93	0.95	0.97	0.95	0.96	0.97	0.95	0.95	0.95	0.95	0.95	0.95	0.96	0.97	0.95	0.97	0.31
EumbBR92																													1	0.95	0.97	0.96	0.93	0.95	0.97	0.95	0.96	0.96	0.95	0.95	0.95	0.95	0.95	0.95	0.96	0.98	0.94	0.97	0.33
EumbBR98																														1	0.94	0.94	0.92	0.93	0.95	0.93	0.94	0.94	0.93	0.93	0.93	0.93	0.93	0.93	0.94	0.96	0.93	0.95	0.32
EumbBR100																															1	0.96	0.95	0.97	0.97	0.95	0.97	0.97	0.95	0.96	0.95	0.97	0.97	0.97	0.97	0.97	0.96	0.97	0.33
EumbBR101																																1	0.93	0.95	0.96	0.94	0.95	0.96	0.94	0.96	0.94	0.95	0.95	0.95	0.95	0.97	0.94	0.96	0.32
EumbB104																																	1	0.93	0.94	0.94	0.93	0.94	0.94	0.94	0.94	0.93	0.93	0.93	0.93	0.94	0.93	0.94	0.3
EumbB109																																		1	0.97	0.94	0.96	0.97	0.94	0.95	0.94	1	1	1	0.96	0.97	0.95	0.97	0.3
EumbB110																																			1	0.96	0.97	0.98	0.96	0.96	0.96	0.97	0.97	0.97	0.97	0.98	0.95	1	0.3
EumbB111																																				1	0.95	0.95	1	0.94	1	0.94	0.94	0.94	0.95	0.96	0.93	0.96	0.3
EumbB112																																					1	0.96	0.95	0.95	0.95	0.96	0.96	0.96	1	0.97	0.96	0.97	0.29
EumbB113																																						1	0.95	0.96	0.95	0.97	0.97	0.97	0.96	0.97	0.95	0.98	0.3
EumbB115																																							1	0.94	1	0.94	0.94	0.94	0.95	0.96	0.93	0.96	0.29
EumbB116																																								1	0.94	0.95	0.95	0.95	0.95	0.96	0.94	0.96	0.3
EumbB117																																									1	0.94	0.94	0.94	0.95	0.96	0.93	0.96	0.3
EumbB118																																										1	1	1	0.96	0.97	0.95	0.97	0.29
EumbB119																																											1	1	0.96	0.97	0.95	0.97	0.3
EumbB120																																												1	0.96	0.97	0.95	0.97	0.3
EumbB121																																													1	0.97	0.96	0.97	0.3
EumbB124																																														1	0.95	0.98	0.3
EumbB125																																															1	0.95	0.29
EumbB126																																																1	0.3
Sharg5																																																	1
Sharg8
Sharg9
Sharg10
Sharg14
Shcan25
[truncated: 5 more columns]
